# Supplementary material for: In Vitro and In Vivo Antiviral Studies of New Heteroannulated 1,2,3-Triazole Glycosides Targeting the Neuraminidase of Influenza A Viruses
Source: Pharmaceuticals (Basel). 2022 Mar 14;15(3):351. doi: 10.3390/ph15030351 (PMC8950700; doi:10.3390/ph15030351)
Supplement: Supplementary file 1 [file pharmaceuticals-15-00351-s001.zip]

Archive with 1 entries (1 files):
- pharmaceuticals-1551448-supplementary.pdf
